# Supplementary material for: A genetic linkage map and improved genome assembly of the termite symbiont Termitomyces cryptogamus
Source: BMC Genomics. 2023 Mar 16;24:123. doi: 10.1186/s12864-023-09210-x (PMC10021994; doi:10.1186/s12864-023-09210-x)
Supplement: Supplementary file 7 — Additional file 7: Supplemental File 1 and Supplemental File 2. Original, uncropped, gel electrophoresis images used for Supplementary Fig. 1. [file 12864_2023_9210_MOESM7_ESM.zip]

Archive with 2 entries (2 files):
- Termitomyces EF sequence Digest3.1.tif
- Termitomyces EF sequence Digest3.2.tif
